# Supplementary material for: Deep-Learning-Based Prediction of t(11;14) in Multiple Myeloma H&E-Stained Samples
Source: Cancers (Basel). 2025 May 22;17(11):1733. doi: 10.3390/cancers17111733 (PMC12153534; doi:10.3390/cancers17111733)
Supplement: Supplementary file 1 [file cancers-17-01733-s001.zip]

Archive with 1 entries (1 files):
- cancers-3622474-supplementary.pdf
